# Supplementary material for: Optical and Physicochemical Characterizations of a Cellulosic/CdSe-QDs@S-DAB5 Film
Source: Nanomaterials (Basel). 2022 Jan 29;12(3):484. doi: 10.3390/nano12030484 (PMC8838006; doi:10.3390/nano12030484)
Supplement: Supplementary file 1 [file nanomaterials-12-00484-s001.zip]

Archive with 1 entries (1 files):
- nanomaterials-1526924-supplementary.pdf
